# Supplementary material for: Baicalin Ameliorates Pancreatic Fibrosis by Inhibiting the Activation of Pancreatic Stellate Cells in Mice with Chronic Pancreatitis
Source: Front Pharmacol. 2021 Jan 18;11:607133. doi: 10.3389/fphar.2020.607133 (PMC7848203; doi:10.3389/fphar.2020.607133)
Supplement: Supplementary file 1 [file datasheet1.zip]

Archive with 21 entries (14 files):
- Orginal image of Western blotting/
- Orginal image of Western blotting/figure 2 (D)/
- Orginal image of Western blotting/figure 2 (D)/figure 2 (D)-COL1A1.tif
- Orginal image of Western blotting/figure 2 (D)/figure 2 (D)-GAPDH.tif
- Orginal image of Western blotting/figure 3 (B)/
- Orginal image of Western blotting/figure 3 (B)/figure 3 (B)-GAPDH.jpg
- Orginal image of Western blotting/figure 3 (B)/figure 3 (B)-a┴SMA.tif
- Orginal image of Western blotting/figure 4 (A)/
- Orginal image of Western blotting/figure 4 (A)/figure 4 (A)-GAPDH.tif
- Orginal image of Western blotting/figure 4 (A)/figure 4 (A)-p-p65.tif
- Orginal image of Western blotting/figure 4 (A)/figure 4 (A)-p65.tif
- Orginal image of Western blotting/figure 4 (D)/
- Orginal image of Western blotting/figure 4 (D)/figure 4 (D)-GAPDH.tif
- Orginal image of Western blotting/figure 4 (D)/figure 4 (D)-a┴SMA.tif
- Orginal image of Western blotting/figure 4 (E)/
- Orginal image of Western blotting/figure 4 (E)/figure 4 (E)-GAPDH.tif
- Orginal image of Western blotting/figure 4 (E)/figure 4 (E)-p65.tif
- Orginal image of Western blotting/figure 4 (F)/
- Orginal image of Western blotting/figure 4 (F)/figure 4 (F)-GAPDH.tif
- Orginal image of Western blotting/figure 4 (F)/figure 4 (F)-p-TAK1.tif
- Orginal image of Western blotting/figure 4 (F)/figure 4 (F)-TGF-a┬R1.tif
