# Supplementary material for: Baicalin Ameliorates Pancreatic Fibrosis by Inhibiting the Activation of Pancreatic Stellate Cells in Mice with Chronic Pancreatitis
Source: Front Pharmacol. 2021 Jan 18;11:607133. doi: 10.3389/fphar.2020.607133 (PMC7848203; doi:10.3389/fphar.2020.607133)
Supplement: Supplementary file 2 [file datasheet2.zip]

Archive with 35 entries (28 files):
- figures-revised/
- figures-revised/figure 1/
- figures-revised/figure 1/Figure1.jpg
- figures-revised/figure 2/
- figures-revised/figure 2/Figure 2 (A).jpg
- figures-revised/figure 2/Figure 2 (B).jpg
- figures-revised/figure 2/figure 2 (C).jpg
- figures-revised/figure 2/figure 2 (D)-1.jpg
- figures-revised/figure 2/figure 2 (D)-2.jpg
- figures-revised/figure 3/
- figures-revised/figure 3/figure 3 (A).jpg
- figures-revised/figure 3/figure 3 (B)-1.jpg
- figures-revised/figure 3/figure 3 (B)-2.jpg
- figures-revised/figure 4/
- figures-revised/figure 4/figure 4 (A)-1.jpg
- figures-revised/figure 4/figure 4 (A)-2.jpg
- figures-revised/figure 4/figure 4 (A)-3.jpg
- figures-revised/figure 4/figure 4 (B).jpg
- figures-revised/figure 4/figure 4 (C).jpg
- figures-revised/figure 4/figure 4 (D)-1.jpg
- figures-revised/figure 4/figure 4 (D)-2.jpg
- figures-revised/figure 4/figure 4 (E)-1.jpg
- figures-revised/figure 4/figure 4 (E)-2.jpg
- figures-revised/figure 4/figure 4 (F)-1.jpg
- figures-revised/figure 4/figure 4 (F)-2.jpg
- figures-revised/figure 4/figure 4 (F)-3.jpg
- figures-revised/figure 5/
- figures-revised/figure 5/figure 5 (A).jpg
- figures-revised/figure 5/figure 5 (B).jpg
- figures-revised/figure 5/figure 5 (C).jpg
- figures-revised/figure 5/figure 5 (D).jpg
- figures-revised/figure 5/figure 5 (E)-1.jpg
- figures-revised/figure 5/figure 5 (E)-2.jpg
- figures-revised/Figure 6/
- figures-revised/Figure 6/Figure6.jpg
